# Supplementary material for: Reduced Risk of Hepatocellular Carcinoma in Patients with Chronic Hepatitis B Receiving Long-Term Besifovir Therapy
Source: Cancers (Basel). 2024 Feb 22;16(5):887. doi: 10.3390/cancers16050887 (PMC10930911; doi:10.3390/cancers16050887)
Supplement: Supplementary file 1 [file cancers-16-00887-s001.zip]

Archive with 1 entries (1 files):
- cancers-2813104-supplementary.pdf
